# Supplementary material for: Causal Relationship Between Gluten-Free Diet and Autoimmune-Related Disease Risk: A Comprehensive Mendelian Randomization Study
Source: Int J Med Sci. 2025 Jan 1;22(2):432–40. doi: 10.7150/ijms.104928 (PMC11704703; doi:10.7150/ijms.104928)
Supplement: Supplementary file 1 — Supplementary tables. [file ijmsv22p0432s1.xlsx]

## Sheet: Table description
Supplementary Table	Description
ST-1	Mendelian randomization results for effect of gluten-free diet (GFD) and autoimmune-related diseases (ARDs)
ST-2	Sensitive analysis of ARDs
ST-3	Two-step mediation analysis of GFD, RA, and immune cells
ST-4	The MVMR results for GFD, RA, and circulating cytokine levels

## Sheet: ST-1
UVMR-Model analysis
outcome	exposure	method	nsnp	b	se	pval	lo_ci	up_ci	or	or_lci95	or_uci95
Idiopathic pulmonary fibrosis || id:ebi-a-GCST90018120	Type of special diet followed: Gluten-free || id:ukb-b-11189	Inverse variance weighted (multiplicative random effects)	3	0.00373489	0.00191508	0.0511454	-1.87e-05	0.00748844	1.00374	0.999981	1.00752
Idiopathic pulmonary fibrosis || id:ebi-a-GCST90018120	Type of special diet followed: Gluten-free || id:ukb-b-11189	Inverse variance weighted	3	0.00373489	0.00935437	0.689696	-0.0145997	0.0220695	1.00374	0.985506	1.02231
Idiopathic pulmonary fibrosis || id:ebi-a-GCST90018120	Type of special diet followed: Gluten-free || id:ukb-b-11189	Inverse variance weighted (fixed effects)	3	0.00373489	0.00935437	0.689696	-0.0145997	0.0220695	1.00374	0.985506	1.02231
Idiopathic pulmonary fibrosis || id:ebi-a-GCST90018120	Type of special diet followed: Gluten-free || id:ukb-b-11189	Maximum likelihood	3	0.00373616	0.00935912	0.689746	-0.0146077	0.02208	1.00374	0.985498	1.02233
Idiopathic pulmonary fibrosis || id:ebi-a-GCST90018120	Type of special diet followed: Gluten-free || id:ukb-b-11189	Simple mode	3	0.0052889	0.0126446	0.71638	-0.0194944	0.0300722	1.0053	0.980694	1.03053
Idiopathic pulmonary fibrosis || id:ebi-a-GCST90018120	Type of special diet followed: Gluten-free || id:ukb-b-11189	Weighted median	3	0.00366217	0.0103803	0.724239	-0.0166833	0.0240076	1.00367	0.983455	1.0243
Idiopathic pulmonary fibrosis || id:ebi-a-GCST90018120	Type of special diet followed: Gluten-free || id:ukb-b-11189	Weighted mode	3	0.00184523	0.0115465	0.887713	-0.0207858	0.0244763	1.00185	0.979429	1.02478
Idiopathic pulmonary fibrosis || id:ebi-a-GCST90018120	Type of special diet followed: Gluten-free || id:ukb-b-11189	MR Egger	3	-0.00484063	0.0418126	0.926625	-0.0867933	0.0771121	0.995171	0.916867	1.08016
outcome	exposure	method	nsnp	b	se	pval	lo_ci	up_ci	or	or_lci95	or_uci95
Psoriasis || id:ebi-a-GCST90038681	Type of special diet followed: Gluten-free || id:ukb-b-11189	Inverse variance weighted (fixed effects)	3	-0.203643	0.0173596	8.85e-32	-0.237668	-0.169618	0.815754	0.788465	0.843987
Psoriasis || id:ebi-a-GCST90038681	Type of special diet followed: Gluten-free || id:ukb-b-11189	Maximum likelihood	3	-0.262016	0.027527	1.76e-21	-0.315969	-0.208063	0.769499	0.729082	0.812156
Psoriasis || id:ebi-a-GCST90038681	Type of special diet followed: Gluten-free || id:ukb-b-11189	Weighted median	3	-0.12315	0.0237586	2.18e-07	-0.169717	-0.0765831	0.884131	0.843904	0.926276
Psoriasis || id:ebi-a-GCST90038681	Type of special diet followed: Gluten-free || id:ukb-b-11189	Simple mode	3	-0.372098	0.0576454	0.0231693	-0.485083	-0.259113	0.689286	0.615646	0.771736
Psoriasis || id:ebi-a-GCST90038681	Type of special diet followed: Gluten-free || id:ukb-b-11189	Inverse variance weighted	3	-0.203643	0.117943	0.0842355	-0.434811	0.0275252	0.815754	0.647387	1.02791
Psoriasis || id:ebi-a-GCST90038681	Type of special diet followed: Gluten-free || id:ukb-b-11189	Inverse variance weighted (multiplicative random effects)	3	-0.203643	0.117943	0.0842355	-0.434811	0.0275252	0.815754	0.647387	1.02791
Psoriasis || id:ebi-a-GCST90038681	Type of special diet followed: Gluten-free || id:ukb-b-11189	MR Egger	3	0.511932	0.119933	0.146502	0.276863	0.747001	1.66851	1.31899	2.11066
Psoriasis || id:ebi-a-GCST90038681	Type of special diet followed: Gluten-free || id:ukb-b-11189	Weighted mode	3	-0.056078	0.0280487	0.183597	-0.111054	-0.00110259	0.945465	0.894891	0.998898
outcome	exposure	method	nsnp	b	se	pval	lo_ci	up_ci	or	or_lci95	or_uci95
Ulcerative colitis || id:ebi-a-GCST90038684	Type of special diet followed: Gluten-free || id:ukb-b-11189	Maximum likelihood	3	-0.0374047	0.0127101	0.00325132	-0.0623165	-0.012493	0.963286	0.939585	0.987585
Ulcerative colitis || id:ebi-a-GCST90038684	Type of special diet followed: Gluten-free || id:ukb-b-11189	Inverse variance weighted (fixed effects)	3	-0.0343742	0.0119437	0.00400187	-0.0577839	-0.0109645	0.96621	0.943854	0.989095
Ulcerative colitis || id:ebi-a-GCST90038684	Type of special diet followed: Gluten-free || id:ukb-b-11189	Weighted median	3	-0.0303074	0.0153447	0.0482567	-0.060383	-0.000231722	0.970147	0.941404	0.999768
Ulcerative colitis || id:ebi-a-GCST90038684	Type of special diet followed: Gluten-free || id:ukb-b-11189	MR Egger	3	-0.266407	0.0532749	0.125651	-0.370826	-0.161988	0.766127	0.690164	0.850451
Ulcerative colitis || id:ebi-a-GCST90038684	Type of special diet followed: Gluten-free || id:ukb-b-11189	Weighted mode	3	-0.0515747	0.026923	0.195484	-0.104344	0.00119441	0.949733	0.900915	1.0012
Ulcerative colitis || id:ebi-a-GCST90038684	Type of special diet followed: Gluten-free || id:ukb-b-11189	Inverse variance weighted	3	-0.0343742	0.0379011	0.364436	-0.10866	0.039912	0.96621	0.897035	1.04072
Ulcerative colitis || id:ebi-a-GCST90038684	Type of special diet followed: Gluten-free || id:ukb-b-11189	Inverse variance weighted (multiplicative random effects)	3	-0.0343742	0.0379011	0.364436	-0.10866	0.039912	0.96621	0.897035	1.04072
Ulcerative colitis || id:ebi-a-GCST90038684	Type of special diet followed: Gluten-free || id:ukb-b-11189	Simple mode	3	0.0134418	0.0290373	0.688911	-0.0434713	0.0703549	1.01353	0.95746	1.07289
outcome	exposure	method	nsnp	b	se	pval	lo_ci	up_ci	or	or_lci95	or_uci95
Rheumatoid arthritis || id:ebi-a-GCST90038685	Type of special diet followed: Gluten-free || id:ukb-b-11189	Inverse variance weighted (fixed effects)	3	-0.245592	0.0173958	2.94e-45	-0.279688	-0.211497	0.782241	0.75602	0.809372
Rheumatoid arthritis || id:ebi-a-GCST90038685	Type of special diet followed: Gluten-free || id:ukb-b-11189	Maximum likelihood	3	-0.250837	0.0240447	1.77e-25	-0.297965	-0.20371	0.778149	0.742327	0.815699
Rheumatoid arthritis || id:ebi-a-GCST90038685	Type of special diet followed: Gluten-free || id:ukb-b-11189	Weighted median	3	-0.238196	0.0267849	5.95e-19	-0.290694	-0.185698	0.788048	0.747744	0.830525
Rheumatoid arthritis || id:ebi-a-GCST90038685	Type of special diet followed: Gluten-free || id:ukb-b-11189	Inverse variance weighted	3	-0.245592	0.0371293	3.73e-11	-0.318366	-0.172819	0.782241	0.727337	0.84129
Rheumatoid arthritis || id:ebi-a-GCST90038685	Type of special diet followed: Gluten-free || id:ukb-b-11189	Inverse variance weighted (multiplicative random effects)	3	-0.245592	0.0371293	3.73e-11	-0.318366	-0.172819	0.782241	0.727337	0.84129
Rheumatoid arthritis || id:ebi-a-GCST90038685	Type of special diet followed: Gluten-free || id:ukb-b-11189	Weighted mode	3	-0.196814	0.0307192	0.0235061	-0.257024	-0.136605	0.821343	0.77335	0.872315
Rheumatoid arthritis || id:ebi-a-GCST90038685	Type of special diet followed: Gluten-free || id:ukb-b-11189	Simple mode	3	-0.292645	0.0573142	0.0362822	-0.404981	-0.180309	0.746287	0.66699	0.835012
Rheumatoid arthritis || id:ebi-a-GCST90038685	Type of special diet followed: Gluten-free || id:ukb-b-11189	MR Egger	3	-0.0613928	0.138317	0.734063	-0.332494	0.209709	0.940454	0.717133	1.23332
outcome	exposure	method	nsnp	b	se	pval	lo_ci	up_ci	or	or_lci95	or_uci95
Non-cancer illness code self-reported: vitiligo || id:ukb-a-115	Type of special diet followed: Gluten-free || id:ukb-b-11189	Inverse variance weighted (multiplicative random effects)	2	-0.00491996	0.00070961	4.11e-12	-0.00631079	-0.00352912	0.995092	0.993709	0.996477
Non-cancer illness code self-reported: vitiligo || id:ukb-a-115	Type of special diet followed: Gluten-free || id:ukb-b-11189	Inverse variance weighted	2	-0.00491996	0.00365611	0.178405	-0.0120859	0.00224602	0.995092	0.987987	1.00225
Non-cancer illness code self-reported: vitiligo || id:ukb-a-115	Type of special diet followed: Gluten-free || id:ukb-b-11189	Inverse variance weighted (fixed effects)	2	-0.00491996	0.00365611	0.178405	-0.0120859	0.00224602	0.995092	0.987987	1.00225
Non-cancer illness code self-reported: vitiligo || id:ukb-a-115	Type of special diet followed: Gluten-free || id:ukb-b-11189	Maximum likelihood	2	-0.00492088	0.00367334	0.180369	-0.0121206	0.00227887	0.995091	0.987953	1.00228
outcome	exposure	method	nsnp	b	se	pval	lo_ci	up_ci	or	or_lci95	or_uci95
Diagnoses - main ICD10: K50 Crohn's disease [regional enteritis] || id:ukb-a-552	Type of special diet followed: Gluten-free || id:ukb-b-11189	Inverse variance weighted (fixed effects)	2	-0.0218859	0.0101379	0.0308634	-0.0417561	-0.0020157	0.978352	0.959104	0.997986
Diagnoses - main ICD10: K50 Crohn's disease [regional enteritis] || id:ukb-a-552	Type of special diet followed: Gluten-free || id:ukb-b-11189	Maximum likelihood	2	-0.0222044	0.0103365	0.0317005	-0.0424639	-0.00194498	0.97804	0.958425	0.998057
Diagnoses - main ICD10: K50 Crohn's disease [regional enteritis] || id:ukb-a-552	Type of special diet followed: Gluten-free || id:ukb-b-11189	Inverse variance weighted	2	-0.0218859	0.0172122	0.203539	-0.0556218	0.01185	0.978352	0.945897	1.01192
Diagnoses - main ICD10: K50 Crohn's disease [regional enteritis] || id:ukb-a-552	Type of special diet followed: Gluten-free || id:ukb-b-11189	Inverse variance weighted (multiplicative random effects)	2	-0.0218859	0.0172122	0.203539	-0.0556218	0.01185	0.978352	0.945897	1.01192
outcome	exposure	method	nsnp	b	se	pval	lo_ci	up_ci	or	or_lci95	or_uci95
Non-cancer illness code, self-reported: multiple sclerosis || id:ukb-b-17670	Type of special diet followed: Gluten-free || id:ukb-b-11189	Maximum likelihood	3	0.223734	0.0324474	5.38e-12	0.160137	0.287331	1.25074	1.17367	1.33287
Non-cancer illness code, self-reported: multiple sclerosis || id:ukb-b-17670	Type of special diet followed: Gluten-free || id:ukb-b-11189	Inverse variance weighted (fixed effects)	3	0.0664374	0.0101112	5.01e-11	0.0466194	0.0862553	1.06869	1.04772	1.09008
Non-cancer illness code, self-reported: multiple sclerosis || id:ukb-b-17670	Type of special diet followed: Gluten-free || id:ukb-b-11189	Simple mode	3	-0.0635568	0.0161806	0.0591239	-0.0952709	-0.0318428	0.938421	0.909127	0.968659
Non-cancer illness code, self-reported: multiple sclerosis || id:ukb-b-17670	Type of special diet followed: Gluten-free || id:ukb-b-11189	Weighted median	3	-0.015109	0.0136174	0.267198	-0.0417991	0.0115811	0.985005	0.959062	1.01165
Non-cancer illness code, self-reported: multiple sclerosis || id:ukb-b-17670	Type of special diet followed: Gluten-free || id:ukb-b-11189	Weighted mode	3	-0.021591	0.0142745	0.269545	-0.0495691	0.006387	0.97864	0.951639	1.00641
Non-cancer illness code, self-reported: multiple sclerosis || id:ukb-b-17670	Type of special diet followed: Gluten-free || id:ukb-b-11189	Inverse variance weighted	3	0.0664374	0.117644	0.572255	-0.164145	0.297019	1.06869	0.848619	1.34584
Non-cancer illness code, self-reported: multiple sclerosis || id:ukb-b-17670	Type of special diet followed: Gluten-free || id:ukb-b-11189	Inverse variance weighted (multiplicative random effects)	3	0.0664374	0.117644	0.572255	-0.164145	0.297019	1.06869	0.848619	1.34584
Non-cancer illness code, self-reported: multiple sclerosis || id:ukb-b-17670	Type of special diet followed: Gluten-free || id:ukb-b-11189	MR Egger	3	0.0336818	0.742661	0.971147	-1.42193	1.4893	1.03426	0.241247	4.43398
outcome	exposure	method	nsnp	b	se	pval	lo_ci	up_ci	or	or_lci95	or_uci95
Non-cancer illness code, self-reported: pernicious anaemia || id:ukb-b-8720	Type of special diet followed: Gluten-free || id:ukb-b-11189	Weighted median	3	0.0328092	0.0105835	0.00193491	0.0120656	0.0535529	1.03335	1.01214	1.05501
Non-cancer illness code, self-reported: pernicious anaemia || id:ukb-b-8720	Type of special diet followed: Gluten-free || id:ukb-b-11189	Weighted mode	3	0.0332158	0.0105204	0.0873697	0.0125959	0.0538357	1.03377	1.01268	1.05531
Non-cancer illness code, self-reported: pernicious anaemia || id:ukb-b-8720	Type of special diet followed: Gluten-free || id:ukb-b-11189	Maximum likelihood	3	0.0160244	0.00966087	0.0971772	-0.00291086	0.0349597	1.01615	0.997093	1.03558
Non-cancer illness code, self-reported: pernicious anaemia || id:ukb-b-8720	Type of special diet followed: Gluten-free || id:ukb-b-11189	Simple mode	3	0.0329892	0.0114528	0.102354	0.0105417	0.0554367	1.03354	1.0106	1.057
Non-cancer illness code, self-reported: pernicious anaemia || id:ukb-b-8720	Type of special diet followed: Gluten-free || id:ukb-b-11189	Inverse variance weighted (fixed effects)	3	0.0148461	0.009242	0.108193	-0.00326826	0.0329604	1.01496	0.996737	1.03351
Non-cancer illness code, self-reported: pernicious anaemia || id:ukb-b-8720	Type of special diet followed: Gluten-free || id:ukb-b-11189	MR Egger	3	0.152976	0.102194	0.374938	-0.0473235	0.353276	1.1653	0.953779	1.42372
Non-cancer illness code, self-reported: pernicious anaemia || id:ukb-b-8720	Type of special diet followed: Gluten-free || id:ukb-b-11189	Inverse variance weighted	3	0.0148461	0.0276499	0.591316	-0.0393478	0.0690399	1.01496	0.961416	1.07148
Non-cancer illness code, self-reported: pernicious anaemia || id:ukb-b-8720	Type of special diet followed: Gluten-free || id:ukb-b-11189	Inverse variance weighted (multiplicative random effects)	3	0.0148461	0.0276499	0.591316	-0.0393478	0.0690399	1.01496	0.961416	1.07148

## Sheet: ST-2
Autoimmune-related diseases				Heterogeneity					Horizontal pleiotropy
Idiopathic pulmonary fibrosis				method	Q	Q_df	Q_pval		egger_intercept	se	pval
				MR Egger	0.039545	1	0.842373		6.93e-05	0.000329526	0.867964
				Inverse variance weighted	0.0838249	2	0.958954
Psoriasis				method	Q	Q_df	Q_pval		egger_intercept	se	pval
				MR Egger	2.39901	1	0.121412		-0.00578434	0.0009448	0.103074
				Inverse variance weighted	92.32	2	8.97e-21
Ulcerative colitis				method	Q	Q_df	Q_pval		egger_intercept	se	pval
				MR Egger	0.16647	1	0.683268		0.00187564	0.000419685	0.140139
				Inverse variance weighted	20.1398	2	4.23e-05
Rheumatoid arthritis				method	Q	Q_df	Q_pval		egger_intercept	se	pval
				MR Egger	3.17759	1	0.0746549		-0.00148897	0.00108962	0.402183
				Inverse variance weighted	9.11121	2	0.0105082
Vitiligo				method	Q	Q_df	Q_pval		egger_intercept	se	pval
				Inverse variance weighted	0.0376705	1	0.846106		NA	NA	NA
Crohn's disease				method	Q	Q_df	Q_pval		egger_intercept	se	pval
				Inverse variance weighted	2.88257	1	0.0895428		NA	NA	NA
Multiple sclerosis				method	Q	Q_df	Q_pval		egger_intercept	se	pval
				MR Egger	270.193	1	1.03e-60		0.000264772	0.00585088	0.97121
				Inverse variance weighted	270.746	2	1.62e-59
Pernicious anaemia				method	Q	Q_df	Q_pval		egger_intercept	se	pval
				MR Egger	6.12373	1	0.0133379		-0.00111655	0.000805109	0.397715
				Inverse variance weighted	17.9014	2	0.000129648

## Sheet: ST-3
Two-step mediation MR
exposure	outcome	method	nsnp	b	se	pval	lo_ci	up_ci	or	or_lci95	or_uci95
Type of special diet followed: Gluten-free || id:ukb-b-11189	CD14+ CD16+ monocyte Absolute Count || id:ebi-a-GCST90001580	Inverse variance weighted	2	6.11529	2.85066	0.0319356	0.52799	11.7026	452.728	1.69552	120885
Type of special diet followed: Gluten-free || id:ukb-b-11189	CD14+ CD16+ monocyte %monocyte || id:ebi-a-GCST90001585	Inverse variance weighted	2	6.33166	2.88473	0.0281716	0.677589	11.9857	562.09	1.96913	160450
Type of special diet followed: Gluten-free || id:ukb-b-11189	CD20 on IgD+ CD38dim B cell || id:ebi-a-GCST90001752	Inverse variance weighted	2	-14.0067	6.46466	0.0302612	-26.6774	-1.33596	8.25987e-07	2.59504e-12	0.262907
CD14+ CD16+ monocyte Absolute Count || id:ebi-a-GCST90001580	Rheumatoid arthritis || id:ebi-a-GCST90038685	Inverse variance weighted	3	-0.000980278	0.000479669	0.0409877	-0.00192043	-4.01264e-05	0.99902	0.998081	0.99996
CD14+ CD16+ monocyte %monocyte || id:ebi-a-GCST90001585	Rheumatoid arthritis || id:ebi-a-GCST90038685	Inverse variance weighted	3	-0.000910117	0.000444054	0.0404069	-0.00178046	-3.97717e-05	0.99909	0.998221	0.99996
CD20 on IgD+ CD38dim B cell || id:ebi-a-GCST90001752	Rheumatoid arthritis || id:ebi-a-GCST90038685	Inverse variance weighted	8	0.00546889	0.00269234	0.0422271	0.000191896	0.0107459	1.00548	1.00019	1.0108

## Sheet: ST-4
MVMR
	or	or_lci95	or_uci95	P-value
IL6	0.996901	0.992254	1.00157	0.192948
GFD	0.773626	0.722727	0.828109	1.45e-13
	or	or_lci95	or_uci95	P-value
IL17	0.998101	0.989751	1.00652	0.657445
GFD	0.781514	0.724687	0.842797	1.55e-10
